# Supplementary material for: The Feasibility and Safety of Endoscopic Submucosal Dissection for Circumferential Superficial Esophageal Squamous Cell Neoplasms
Source: J Clin Med. 2023 Jan 6;12(2):471. doi: 10.3390/jcm12020471 (PMC9860878; doi:10.3390/jcm12020471)
Supplement: Supplementary file 1 [file jcm-12-00471-s001.zip]

Archive with 1 entries (1 files):
- jcm-2129219-supplementary.pdf
